# Supplementary material for: Evolutionary and taxonomic insights into the genomic divergence of cowpea mild mottle virus: rapid evolution in replication-associated protein gene, but strong negative selection on coat protein gene
Source: J Gen Virol. 2026 May 28;107(5):002262. doi: 10.1099/jgv.0.002262 (PMC13218543; doi:10.1099/jgv.0.002262)
Supplement: Uncited Table S1. [file jgv-107-02262-s002.xlsx]

## Sheet: Planilha1
	Genotype/use	Primer	Sequence (5’-3’)	PCR product size (bp)
	Com/Detection	CPMMV_Com_5687_For	ATCCTTTAGGTAGTGAGGCCT	1255
		CPMMV_Com_6941_Rev	ACTGACTCCATAACCTAAGAGT
	Melon_1/Detection	CPMMV_Ju_6240_For	TGGATTTTTTAGAGCCTCAAAATC	532
		CPMMV_Ju_6771_Rev	CAAAATGCTGAAGGTAACAACAG
	Melon_2/Detection	CPMMV_K1_6246_For	CCTGGAGCCCCAAACGT	532
		CPMMV_K1_6777_Rev	GTAAAACAGAACGCTAAGCAATGA
	Melon_3/Detection	CPMMV_K2_6243_For	GTTTCTGGAGCCTAAAGACC	530
		CPMMV_K2_6772_Rev	GCAAGATACTAGACAAAACTATAGC
	Melon_1/Genome_part1	CPMMV_Com_68_For	CAGTTAATACTCTCACTTTTGTTCA	2945
		Ju_Spec_3012_Rev	CAACTGCCTGAAGTTAAYGG
	Melon_1/Genome_part2	Ju_Spec_2840_For	ACCAGTTTGGAGGCTGTGT	3120
		Ju_Spec_5960_Rev	TCCARAATGACAARTTTGTCACA
	Melon_1/Genome_part3	Ju_Spec_5826_For	GATAAGAGAGCTTCTCGCTGAA	2364
		CPMMV_Com_8189_Rev	CTGAAGATGCACAAGGACTCT
	Melon_1/5’RACE	Ju_GSP_1_Rev_479	GTCATTGCTGTATCTGCAAATG	479 + RACE additional nts
		Ju_GSP_2_Rev_433	ATAGCACTTATGACGGACAATTTA	433 + RACE additional nts
	Melon_1/3’RACE	Ju_3RACE_For	GTCAGTAGAAGTCTAGGTTGTTC	390 + RACE additional nts
	Melon_2/Genome_part1	CPMMV_Com_68_For	CAGTTAATACTCTCACTTTTGTTCA	2992
		K1_Spec_3058_Rev	GCAGCCAGATGTTAATTTGCA
	Melon_2/Genome_part2	K1_Spec_2834_For	GAGCTCACCAGATTGGAATTCA	3111
		K1_Spec_5944_Rev	TGTCTTTAGGCAAATCCTCAGA
	Melon_2/Genome_part3	K1_Spec_5831_For	GGGAGTTACTTGCTGAGCATA	2359
		CPMMV_Com_8189_Rev	CTGAAGATGCACAAGGACTCT
	Melon_2/5’RACE	K1_GSP_1_Rev_523	TGCCTACTCAAGCCAGCT	523 + RACE additional nts
		K1_GSP_2_Rev_429	CACTAATAACAGAAAGCTTGGGG	429 + RACE additional nts
	Melon_2/3’RACE	K1_3RACE_For	GGCGTCTAGGCTATGAATTACA	390 + RACE additional nts
	Melon_3/Genome_part1	CPMMV_Com_68_For	CAGTTAATACTCTCACTTTTGTTCA	2958
		K2_Spec_3025_Rev	AGAACTACTTCCAGAGGTCAAAGA
	Melon_3/Genome_part2	K2_Spec_2833_For	GGAACTTGCCAGATTGGAGTTAA	3124
		K2_Spec_5956_Rev	AGATGACGAGCTTGTCGTTTG
	Melon_3/Genome_part3	K2_Spec_5831_For	GAGAGCTACTTAAAGAGTACAATAACT	2234
		CPMMV_Com_8189_Rev	CTGAAGATGCACAAGGACTCT
	Melon_3/5’RACE	K2_GSP_1_Rev_590	TTTTGCTTTGATGTTAAGCAGG	590 + RACE additional nts
		K2_GSP_2_Rev_428	GCTAATCATTGAGAGATTTGGATCT	428 + RACE additional nts
	Melon_3/3’RACE	K2_3RACE_For	TGAGTAGGAAGCTAGGATATGTG	390 + RACE additional nts
	Bean_1/Genome_5'	CPMMV_Com_68_For	CAGTTAATACTCTCACTTTTGTTCA	5593
		CPMMV_Com_5660_Seq_Rev	AGGCCTCACTACCTAAAGGAT
	Bean_1/Genome_3'	CPMMV_Com_5687_For	ATCCTTTAGGTAGTGAGGCCT	2503
		CPMMV_Com_8189_Rev	CTGAAGATGCACAAGGACTCT
